# Supplementary material for: Ghrelin for neuroprotection in post-cardiac arrest coma: a 1-year follow-up of cognitive and psychosocial outcomes
Source: Eur Heart J Acute Cardiovasc Care. 2024 Oct 24;14(1):5–11. doi: 10.1093/ehjacc/zuae119 (PMC11783279; doi:10.1093/ehjacc/zuae119)
Supplement: zuae119_Supplementary_Data [file zuae119_supplementary_data.zip]

Archive with 2 entries (2 files):
- van Gils_appendix B_102024.docx
- vanGils_supplementary A_05072024.docx
